# Supplementary material for: The IRE1α/XBP1 pathway sustains cytokine responses of group 3 innate lymphoid cells in inflammatory bowel disease
Source: J Clin Invest. 2024 May 9;134(13):e174198. doi: 10.1172/JCI174198 (PMC11214543; doi:10.1172/JCI174198)
Supplement: Supporting data values [file jci-134-174198-s009.xlsx]

## Sheet: Fig. 1B
Per1 mRNA	Mean	SEM	Xbp1s mRNA	Mean	SEM	Bip mRNA	Mean	SEM
ZT0	1.49762	0.174987	ZT0	2.57007	0.39816	ZT0	0.787975	0.0513084
ZT6	2.28899	0.425903	ZT6	4.03539	0.719125	ZT6	0.909513	0.0457771
ZT12	3.10226	0.628992	ZT12	6.43562	0.813656	ZT12	0.942165	0.097112
ZT18	1.07756	0.0899084	ZT18	3.02932	0.616997	ZT18	0.81126	0.0573763
ZT0	1.49762	0.174987	ZT0	2.57007	0.39816	ZT0	0.787975	0.0513084
ZT6	2.28899	0.425903	ZT6	4.03539	0.719125	ZT6	0.909513	0.0457771
ZT12	3.10226	0.628992	ZT12	6.43562	0.813656	ZT12	0.942165	0.097112
ZT18	1.07756	0.0899084	ZT18	3.02932	0.616997	ZT18	0.81126	0.0573763
Il22 mRNA	Mean	SEM	Chop mRNA	Mean	SEM	Pdi mRNA	Mean	SEM
ZT0	1.63589	0.144926	ZT0	1.09484	0.0705946	ZT0	0.865281	0.0462806
ZT6	3.25963	0.174097	ZT6	0.606291	0.0578364	ZT6	0.756138	0.0580255
ZT12	4.93383	0.328097	ZT12	0.733415	0.0936542	ZT12	1.09429	0.112633
ZT18	1.10889	0.0916372	ZT18	1.05935	0.0630266	ZT18	0.816404	0.0766892
ZT0	1.63589	0.144926	ZT0	1.09484	0.0705946	ZT0	0.865281	0.0462806
ZT6	3.25963	0.174097	ZT6	0.606291	0.0578364	ZT6	0.756138	0.0580255
ZT12	4.93383	0.328097	ZT12	0.733415	0.0936542	ZT12	1.09429	0.112633
ZT18	1.10889	0.0916372	ZT18	1.05935	0.0630266	ZT18	0.816404	0.0766892

## Sheet: Fig. 1C
Untreated	VIP	BAY 55-9837
16.9	24.7	23
17.5	23.4	23.7
16.5	24.4	22.8
18.9	25.3	25.9
19.5

## Sheet: Fig. 2A
Untreated	IL23/IL1b	IL23/IL1b+TM
1.87	50.2	66.5
3.24	41.5	61
2.05	44.4	65.5

## Sheet: Fig. 2B
Untreated	IL23/IL1b	IL23/IL1b+TM
0.31	13.5	45.8
0.56	15.7	44.7
0.8	11.3	40.5

## Sheet: Fig. 2C
% of XBP1s+ ILC3	Untreated	Tunicamycin (TM)	IRE1 inhibitor	IL23/IL1β	IL23/IL1β+TM
	21.1	47.3	4.22	40.2	62.2
	24.8	44.3	6.16	42.3	53.5
	20.2	47.2	2.15	47.9	57.6
	25.6	42.6	2.07	36.5	55.9
MFI of XBP1s+ ILC3	Untreated	Tunicamycin (TM)	IRE1 inhibitor	IL23/IL1β	IL23/IL1β+TM
	211	289	117	283	339
	222	275	132	285	318
	202	299	100	302	331
	233	292	97.8	261	329

## Sheet: Fig. 2D
Xbp1s	Untreated	TM	IL23/IL1β	IL23/IL1β+TM
	1	2.61184	4.59479	9.18959
	0.870551	2.73208	4.14106	8
	0.732043	4.43828	5.46416	6.49802
Chop	1	3.13834	1.10957	6.06287
	1.46409	4.28709	0.757858	5.46416
	0.870551	2.63902	1.27456	6.96441
Bip	1	1.41421	0.933033	2.73208
	0.594604	2.21914	0.758822	2.46229
	0.784584	2.2974	0.812252	2.54912
Grp94	1	1.31951	1.27456	2
	0.615572	2.14355	0.933033	2.46229
	0.68302	1.86607	0.933033	2.37841

## Sheet: Fig. 2E
Untreated								DSS colitis
26.8	23.2	9.2	16	12.2	15.3	17.8	21	31.5	23.8	26.8	33.2	23.2	24.6	19.5	22.1

## Sheet: Fig. 2F
HC								CD
11.2	9.5	8.6	11	20.3	8.9			8.4	16.9	28.5	24.3	28	24.2	16.6
HC								UC
16.3	17.4	18.3	6.4	21	12.7			21	25.8	21.3	15	30.6	22.4	18

## Sheet: Fig. 2G
% of XBP1s+ ILC3	Untreated	IL23/IL1b	IL23/IL1b+MT	IL23/IL1b+R/A	IL23/IL1b+TUDCA
	20.2	49.1	23.1	27.2	45.2
	19.8	49.2	22.7	27.4	46.5
	18.1	50.2	20.7	18.3	49.6
	21.9	51.2	25.1	24.3	52.2
MFI of XBP1s+ ILC3	Untreated	IL23/IL1b	IL23/IL1b+MT	IL23/IL1b+R/A	IL23/IL1b+TUDCA
	75.8	129	80.7	86.8	121
	72.7	130	79.7	89	125
	74.3	132	76.1	71.3	129
	75.6	131	85.2	84.8	136

## Sheet: Fig. 2H
Untreated	TM	H2O2	H2O2+NAC
19.1	54.7	41.4	26
19.4	48.1	44.4	26
12.3	49.5	48.9	28.6
16.7	49.2	49.3	34

[truncated: 54 more sheets: Fig. 3A, Fig. 3B, Fig. 3C, Fig. 3D, Fig. 4B, Fig. 4C, Fig. 4D, Fig. 4E, Fig. 4G, Fig. 4H, Fig. 4I, Fig. 4J, Fig. 4K, Fig. 5A, Fig. 5B, Fig. 5C, Fig. 5D, Fig. 5E, Fig. 5F, Fig. 5G …]
